# Supplementary material for: The Spatiotemporal Expression of Notch1 and Numb and Their Functional Interaction during Cardiac Morphogenesis
Source: Cells. 2021 Aug 25;10(9):2192. doi: 10.3390/cells10092192 (PMC8471136; doi:10.3390/cells10092192)
Supplement: Supplementary file 1 [file cells-10-02192-s001.zip]

Archive with 1 entries (1 files):
- cells-1340687-supplementary.pdf
